# Supplementary material for: Association of Protein Intake in Three Meals with Muscle Mass in Healthy Young Subjects: A Cross-Sectional Study
Source: Nutrients. 2019 Mar 13;11(3):612. doi: 10.3390/nu11030612 (PMC6471574; doi:10.3390/nu11030612)
Supplement: Supplementary file 1 [file nutrients-11-00612-s001.zip]

Archive with 1 entries (1 files):
- nutrients-417117-SI.pdf
